# Supplementary material for: Development and Validation of an HPLC-UV Method for the Quantification of Acyclovir and Ganciclovir in the Plasma of Pediatric Immunocompromised Patients
Source: Int J Mol Sci. 2024 Feb 26;25(5):2685. doi: 10.3390/ijms25052685 (PMC10932297; doi:10.3390/ijms25052685)
Supplement: Supplementary file 1 [file ijms-25-02685-s001.zip]

Archive with 3 entries (3 files):
- Figure S1.pdf
- Figure S2.pdf
- Tables S1_S3 revised.pdf
